# Supplementary material for: Cryopreservation Preserves Cell-Type Composition and Gene Expression Profiles in Bone Marrow Aspirates From Multiple Myeloma Patients
Source: Front Genet. 2021 Apr 21;12:663487. doi: 10.3389/fgene.2021.663487 (PMC8099152; doi:10.3389/fgene.2021.663487)
Supplement: Supplementary Table 1 — Distribution of the number of cells before and after quality control, gene selection, and cell type removal. Tab 1, CD138+ cells; Tab 2, CD138– cells. [file Table_1.XLSX]

## Sheet: CD138Plus
SampleID	BioBank PC%	Original number of cells	QC (removd low quality cells)				Total	Total Number of Plasma Cells
			# of cells removed	% of cells removed	lower threshold for # of genes detected in cells	upper threshold for # of genes detected in cells
patient-1_CD138Plus-fresh	0.86	8562	685	0.08	300	2000	7877	7771
patient-1_CD138Plus-frozen	0.86	5835	621	0.1064	300	4000	5214	5196
patient-2_CD138Plus-fresh	0.87	6705	514	0.0767	500	3000	6191	6112
patient-2_CD138Plus-frozen		8746	258	0.0295	800	3000	8488	8439
patient-3_CD138Plus-fresh	0.9	7399	1219	0.1648	300	2000	6180	6096
patient-3_CD138Plus-frozen	0.9	9543	1311	0.1374	300	2000	8232	7965
patient-4_CD138Plus-fresh	0.91	8431	558	0.0662	500	4500	7873	7377
patient-4_CD138Plus-frozen	0.91	10912	611	0.056	500	4500	10301	9630
patient-5_CD138Plus-fresh	0.79	5760	435	0.0755	500	3500	5325	5190
patient-5_CD138Plus-frozen	0.79	10171	633	0.0622	300	2500	9538	7847
patient-6_CD138Plus-fresh	0.76	5720	463	0.0809	300	2500	5257	4917
patient-6_CD138Plus-frozen	0.76	12874	978	0.076	300	3000	11896	10126

## Sheet: CD138Minus
SampleID	BioBank PC%	RBC Removal	Original number of cells	QC (removed low quality cells)				# of Plasma cells and RBC removed	Total
				# of cells removed	% of cells removed	lower threshold for # of genes detected in cells	upper threshold for # of genes detected in cells
patient-3_CD138Minus- fresh	0.059		5958	150	0.0252	200	3000	2765	3043
patient-3_CD138Minus- frozen	0.059	yes	6974	557	0.0799	300	4000	1021	5396
patient-4_CD138Minus- fresh	0.176		5089	1168	0.2295	300	4500	1390	2531
patient-4_CD138Minus- frozen	0.176	yes	9865	271	0.0275	300	3500	1696	7898
patient-5_CD138Minus- fresh	0.003		3964	420	0.106	300	3500	921	2623
patient-5_CD138Minus- frozen	0.003	yes	6447	426	0.0661	300	4000	565	5456
patient-6_CD138Minus- fresh	0.014		4012	1004	0.2502	300	3500	2074	934
patient-6_CD138Minus- frozen	0.014		10836	1487	0.1372	300	4500	6513	2836
