# Supplementary material for: Cryopreservation Preserves Cell-Type Composition and Gene Expression Profiles in Bone Marrow Aspirates From Multiple Myeloma Patients
Source: Front Genet. 2021 Apr 21;12:663487. doi: 10.3389/fgene.2021.663487 (PMC8099152; doi:10.3389/fgene.2021.663487)
Supplement: Supplementary Table 2 — Number of cells in each cluster. Tab 1, CD138+ cells; Tab 2, CD138– cells. [file Table_2.XLSX]

## Sheet: CD138Plus
cluster	0	1	2	3	4	5	6	7	8	9	10	11	12	13	14	15	16	17	18	19	20	21	Total # of cells in each sample
patient-1_CD138Plus-fresh	2850	906	592	103	377	577	113	537	662	51	623	51	72	69	96	29	35	4	7	11	5	1	7771
patient-1_CD138Plus-frozen	60	937	818	197	275	330	147	301	504	50	632	39	20	45	766	35	9	15	10	4	1	1	5196
patient-2_CD138Plus-fresh	2564	191	326	233	329	336	234	106	153	196	172	739	194	114	0	32	108	0	9	74	0	2	6112
patient-2_CD138Plus-frozen	3171	436	606	333	429	519	317	147	310	275	297	1006	290	56	1	25	146	1	17	54	0	3	8439
patient-3_CD138Plus-fresh	17	1164	946	1357	80	594	765	350	164	62	222	16	68	134	15	94	26	0	9	6	0	7	6096
patient-3_CD138Plus-frozen	28	1831	963	1612	424	522	1114	464	233	237	213	9	76	77	39	93	11	0	9	8	1	1	7965
patient-4_CD138Plus-fresh	371	969	666	427	101	406	725	1491	464	130	278	40	652	138	2	159	320	0	34	1	0	3	7377
patient-4_CD138Plus-frozen	1302	1108	571	317	837	522	642	1327	558	720	472	109	707	68	7	131	139	1	80	9	0	3	9630
patient-5_CD138Plus-fresh	277	736	1319	398	208	478	389	202	345	317	126	102	94	65	3	87	28	0	6	1	1	8	5190
patient-5_CD138Plus-frozen	177	1107	1564	643	856	744	460	318	578	567	212	114	103	134	85	122	25	4	22	7	0	5	7847
patient-6_CD138Plus-fresh	257	464	417	473	1096	212	334	202	201	107	112	181	73	261	15	73	53	335	21	9	14	7	4917
patient-6_CD138Plus-frozen	206	1236	757	1109	1891	877	749	322	435	446	365	315	122	141	95	205	98	496	58	23	122	58	10126
Total # of cells in each cluster	11280	11085	9545	7202	6903	6117	5989	5767	4607	3158	3724	2721	2471	1302	1124	1085	998	856	282	207	144	99	86666

## Sheet: CD138Minus
Cell Type	Number of cells in patient-3_CD138Minus-fresh	Number of cells in patient-3_CD138Minus-frozen	Percentage of cells in patient-3_CD138Minus-fresh	Percentage of cells in patient-3_CD138Minus-frozen	Number of cells in patient-4_CD138Minus-fresh	Number of cells in patient-4_CD138Minus-frozen	Percentage of cells in patient-4_CD138Minus-fresh	Percentage of cells in patient-4_CD138Minus-frozen	Number of cells in patient-5_CD138Minus-fresh	Number of cells in patient-5_CD138Minus-frozen	Percentage of cells in patient-5_CD138Minus-fresh	Percentage of cells in patient-5_CD138Minus-frozen	Number of cells in patient-6_CD138Minus-fresh	Number of cells in patient-6_CD138Minus-frozen	Percentage of cells in patient-6_CD138Minus-fresh	Percentage of cells in patient-6_CD138Minus-frozen
NK cells	424	1205	0.1393	0.2233	288	1309	0.1141	0.1659	243	685	0.0924	0.1255	83	297	0.0903	0.1049
CD4+ T-cells	656	416	0.2171	0.077	220	362	0.0869	0.0453	523	289	0.1993	0.0529	78	323	0.084	0.114
CD8+ T-cells	641	927	0.2121	0.1718	1417	3796	0.5598	0.4821	683	940	0.2604	0.1723	272	548	0.2901	0.1932
Monocytes	917	1393	0.3047	0.2582	510	2183	0.2013	0.2769	463	1700	0.1764	0.3118	223	521	0.238	0.1834
Progenitors	241	1278	0.0779	0.2369	65	142	0.0257	0.0173	227	1331	0.0867	0.2441	177	708	0.1892	0.2496
B-cells	143	129	0.045	0.0239	30	57	0.0118	0.0062	484	452	0.1848	0.0828	100	394	0.1073	0.139
Other non blood cells	21	48	0.004	0.0089	1	49	0.0004	0.0062	0	59	0	0.0106	1	45	0.0011	0.0158
Total number of cells	3043	5396			2531	7898			2623	5456			934	2836
