# Supplementary material for: Cryopreservation Preserves Cell-Type Composition and Gene Expression Profiles in Bone Marrow Aspirates From Multiple Myeloma Patients
Source: Front Genet. 2021 Apr 21;12:663487. doi: 10.3389/fgene.2021.663487 (PMC8099152; doi:10.3389/fgene.2021.663487)
Supplement: Supplementary Table 3 — Key genes of each multiple myeloma subgroup. [file Table_3.XLSX]

## Sheet: key genes of cyto subgroups
SampleID	Cytogenetic Subgroups	Key Genes
patient-1_CD138Plus-fresh	HRD	ISL2 TNFSF10 SULF2
patient-1_CD138Plus-frozen
patient-2_CD138Plus-fresh	t(4;14)	CCND2 WHSC1 FGFR3
patient-2_CD138Plus-frozen
patient-3_CD138Plus-fresh	t(11;14)	CCND1 SLC8A1
patient-3_CD138Plus-frozen
patient-4_CD138Plus-fresh	HRD 11q+	CCND2 PTP4A3
patient-4_CD138Plus-frozen
patient-5_CD138Plus-fresh	HRD	ISL2 TNFSF10 SULF2
patient-5_CD138Plus-frozen
patient-6_CD138Plus-fresh	t(4;14)	CCND2 WHSC1 FGFR3
patient-6_CD138Plus-frozen
