# Supplementary material for: Cryopreservation Preserves Cell-Type Composition and Gene Expression Profiles in Bone Marrow Aspirates From Multiple Myeloma Patients
Source: Front Genet. 2021 Apr 21;12:663487. doi: 10.3389/fgene.2021.663487 (PMC8099152; doi:10.3389/fgene.2021.663487)
Supplement: Supplementary Table 4 — Cell load, processing data and viability. [file Table_4.XLSX]

## Sheet: scRNA-seq
Patient Index	Fresh/Frozen	Cell Type	Prep Data	Volume(ul)	Cell Concentration (cells /ul)	Average Size (um)	Viability (%)	Targeted Cell number	10X Chemistry	Data processing/CellRanger
1	Fresh	CD138+	2018-06-19	400	625	9.75	63	10000	V2 chemistry	cellranger-3.1.0
1	Frozen	CD138+	2018-08-03	40	577	12.36	72	10000	V2 chemistry	cellranger-3.1.0
1	Frozen	CD138-	2018-08-03	1000	1340	12.84	81	10000	V2 chemistry	cellranger-3.1.0
2	Fresh	CD138+	2018-06-27	1000	1555	11.93	78	10000	V2 chemistry	cellranger-3.1.0
2	Fresh	CD138-	2018-06-27	1000	1480	9.59	74	10000	V2 chemistry	cellranger-3.1.0
2	Frozen	CD138+	2018-08-22	300	970	NA	93	10000	V2 chemistry	cellranger-3.1.0
2	Frozen	CD138-	2018-08-22	400	1135	NA	84	10000	V2 chemistry	cellranger-3.1.0
3	Fresh	CD138+	2018-07-18	1000	1563	8.75	75	10000	V2 chemistry	cellranger-3.1.0
3	Fresh	CD138-	2018-07-18	1000	958	9.01	71	10000	V2 chemistry	cellranger-3.1.0
3	Frozen	CD138+	2018-09-07	50	1400	NA	90	10000	V2 chemistry	cellranger-3.1.0
3	Frozen	CD138-	2018-09-07	60	1570	NA	86	10000	V2 chemistry	cellranger-3.1.0
4	Fresh	CD138+	2018-07-26	1000	1945	10.78	83	10000	V2 chemistry	cellranger-3.1.0
4	Fresh	CD138-	2018-07-26	1000	1453	9.66	65	10000	V2 chemistry	cellranger-3.1.0
4	Frozen	CD138+	2018-09-10	150	1495	NA	86	10000	V2 chemistry	cellranger-3.1.0
4	Frozen	CD138-	2018-09-10	230	1865	NA	84	10000	V2 chemistry	cellranger-3.1.0
5	Fresh	CD138+	2018-07-27	1000	886	9.4	72	10000	V2 chemistry	cellranger-3.1.0
5	Fresh	CD138-	2018-07-27	1000	1184	10.26	67	10000	V2 chemistry	cellranger-3.1.0
5	Frozen	CD138+	2018-09-13	30	865	NA	84	10000	V2 chemistry	cellranger-3.1.0
5	Frozen	CD138-	2018-09-13	200	1130	NA	92	10000	V2 chemistry	cellranger-3.1.0
6	Fresh	CD138+	2018-08-10	1000	295	11.3	71	5000	V2 chemistry	cellranger-3.1.0
6	Fresh	CD138-	2018-08-10	1000	1050	7.7	85	10000	V2 chemistry	cellranger-3.1.0
6	Frozen	CD138+	2018-09-17	25	990	NA	66	10000	V2 chemistry	cellranger-3.1.0
6	Frozen	CD138-	2018-09-17	800	1735	NA	86	10000	V2 chemistry	cellranger-3.1.0
