# Supplementary material for: Cryopreservation Preserves Cell-Type Composition and Gene Expression Profiles in Bone Marrow Aspirates From Multiple Myeloma Patients
Source: Front Genet. 2021 Apr 21;12:663487. doi: 10.3389/fgene.2021.663487 (PMC8099152; doi:10.3389/fgene.2021.663487)
Supplement: Supplementary Table 5 — Genes removed in the gene selection step. Tab 1, CD138+ cells; Tab 2, CD138– cells. [file Table_5.XLSX]

## Sheet: removed gene list for CD138+
AL035696.3
AL162431.1
SCGB3A1
TLX2
FAM3D
SULT2B1
EBF1
VEGFD
LCN6
AL354813.1
CELSR1
HCAR1
HLA-DOA
AC012507.2
AC005954.2
TMEM121
AC023202.1
HOXA9
AC009269.2
IGHV3-11
RGL4
NPY
GUCY1B1
IGHM
LTB
IGKV1-5
SLC22A18AS
AC079354.3
MYB
IGKV1D-8
RBMXL2
AL096701.3
IGHV3-21
AL139317.3
HBZ
AC004233.3
RNF133
AC097515.1
AC103739.1
PTHLH
CCDC96
AP005328.1
AL592164.1
RASGRP3
DNAAF1
KCNK1
IGLJ2
BIRC3
C8orf88
AC114939.1
SCNN1D
IGKC
SLAMF1
HLF
OBSCN-AS1
AHNAK
HBG1
PERP
SPINT2
CD58
PTPRD
CYP21A2
MAATS1
RASGRP1
SLC26A7
EDN1
SCARB2
HBM
IGLV1-40
KLF6
IGLV3-1
AC008906.2
PSTPIP1
AJM1
HSPB1
MB21D2
TNFRSF4
HLA-B
AC009133.3
POPDC3
MYCN
IRF8
PLEK
AC027682.1
CSF2RB
DNTT
IGKV1OR-2
ABCC11
CACHD1
RUSC1-AS1
HBB
FOXA1
LINC01507
CRX
TMSB15B.1
LINC00426
AL391056.1
AC005082.1
RND3
GSTP1
C9orf152
SLC6A4
IGHV5-51
HBD
AC016683.1
AP001107.1
OGDHL
EGLN2
IGLL5
TYRP1
NFKBIZ
LAPTM4B
ABLIM2
NEXN
NCBP2L
PIM3
FNTB
AL353803.2
KCNN1
PITX2
ASPA
AC025287.3
AL355472.3
HMX2
DACH2
AC106799.3
AL356489.2
AC093083.1
HBA1
ACTRT3
AP005328.1
AL512506.3
PTPRH
ITPR1-DT
SYT4
AL133480.1
AC090607.5
AC006518.7
CNN1
AC015936.1
AL109936.6
RAB40A
AL451062.3
MROH9
TNFRSF8
ENHO
LINC01612
SMIM36
CYP4A22-AS1
PKDCC
APOBEC3B-AS1
TMEM169
AC090358.1
ALDH3A1
AC112493.1
HBA2
AC005962.1
ADRB1
LINC02389
KLF14
S100A5
SLA2
WARS2-IT1
NOXRED1
AC091132.1
LILRA4
LINC01675
TEX13A
RASD2
AC130324.1
EPHA5
SLC22A9
AC005393.1
AL391650.1
SLC27A2
SLC25A18
SMIM10L2A
AC023790.2
AC092835.1
RCAN2
TEPP
IGHV3-11
AC062004.1
AL139424.2
PROC
AC118757.1
SLC24A4
GPR161
EMID1
TMEM232
ITPKA
ENKUR
AC021205.3
AC091180.3
LINC01637
ERG
AF129408.1
TMEM63C
CLEC4G
AP005019.1
TTC6
AC011363.1
AC004466.1
AC090124.1
AP003170.4
AC004585.1
AL122125.1
PRR5L
AC134772.1
AMT
ZGLP1
KIRREL3
SRRM5
CFAP57
AC109466.1
AKAP5
AC015712.1
AL049597.2
PPM1J
SLC2A14
AC119428.2
AC087855.2
AC010931.3
TEX35
AL391056.1
AC008067.1
DEGS2
AC011773.1
C5orf58

## Sheet: removed gene list for CD138-
LINC01781
CCND1
IGHGP
IGHV3-33
IGLV3-16
IGLL5
AGR2
IGHG2
IGHG4
ARID5B
IGHV3-30
MDK
ANKRD28
DERL3
PHLDA1
IGKV1D-13
IGKC
CTHRC1
SPAG4
SSR4
SEC11C
MZB1
FCRL5
FKBP2
JCHAIN
TRIB1
IGHG3
PLPP5
PRDM1
TNFRSF17
IGHA1
PRDX4
NUCB2
QPCT
PMAIP1
SELENOM
KRTCAP2
IGKV1-39
FKBP11
IGLC2
HGF
TPD52
XBP1
CCL3
AC103591.3
SPCS1
PELI1
CYBA
CITED2
HERPUD1
CYTOR
JUN
IGHG1
HBG1
IGLC7
IFIT1B
TMCC2
IGHA2
SLC25A37
MT-CO2
ALAS2
HMBS
SELENBP1
CAT
MT-ND4
CDK1
ABCB10
XIST
TUBG1
BTG1
SNX3
BNIP3L
MT-ND2
IGHG1
HCST
HLA-A
HLA-B
HLA-E
SLC1A5
ARF4
RNF187
DCAF12
NAP1L4
TK1
BOLA3
HLA-C
NUCB2
IGHV3-11
CITED2
SNHG25
IGHG3
FXYD5
UROD
MGST3
GYPB
GYPA
RFESD
RHAG
CA2
HEMGN
CAT
HMBS
NUSAP1
HBM
AHSP
SLC4A1
PRDX2
BLVRB
HBD
H1F0
CA1
STRADB
HBA1
TMEM56
PTTG1
CKS2
SNCA
TFDP1
HBA2
SLC25A37
BIRC5
CDK1
HBB
TUBB2A
EIF1AY
DMTN
NME4
RHCE
FBXO5
FECH
ALAS2
TUBB
DLGAP5
GYPC
MYL4
CPOX
TUBA1B
SLC25A39
HMGB2
MINPP1
DCK
FAM210B
EPB42
UBAC1
CD36
RAD23A
HAGH
ANP32E
PCLAF
CR1L
SLC2A1
ATP5IF1
BSG
RBX1
CENPF
STOM
TUBG1
GFI1B
HBQ1
HIST1H4C
FBXO7
MBOAT2
RRM2
SMIM1
DNAJC9
DEK
GLRX5
TFRC
CCNB2
TUBB4B
TMEM14B
UBE2T
NFIA
DAAM1
CCNA2
PCNA
GATA1
KLF1
PCMT1
TROAP
YBX3
ABCB10
SPC24
CENPW
RMI2
VBP1
CDKN3
CMAS
AQP1
PDZK1IP1
CENPU
SNX22
CISD2
TOP2A
TMPRSS9
CTSE
ZWINT
SMC4
TSPO2
UBE2C
PRC1
GCLM
CKAP2
GYPE
UCP2
LGALS3
YWHAH
HEBP1
MAD2L1
HTRA2
HMMR
SELENBP1
SMC2
HMGB3
ANP32B
TMPO
CENPN
MKI67
OAT
HIGD1A
ARL6IP1
TCEA1
BOLA3
EIF2AK1
CCNB1
NUDT4
CKS1B
LBR
CBX3
EIF2S2
PTMS
MPC2
PARPBP
HAT1
CYTOR
RPA3
CDC20
EPOR
TK1
RPIA
AMMECR1
C17orf99
DNAJA4
VRK1
IFI27
CHPT1
AP2S1
LEPROT
AP2M1
PIGQ
TSPAN17
TESC
TPX2
ESCO2
HBZ
ATP5MF
SNX3
C8orf88
ALAD
BCAP29
KCNH2
STMP1
ACKR1
DLEU2
MZT1
SNHG10
DHRS13
C5orf30
KEL
RNF5
ST6GALNAC4
HDAC2
TYMS
DPM2
CARHSP1
VDAC3
ADD2
HMGN5
SKA2
KMT5A
ASF1A
UROS
MAP2K3
AP2B1
ZNF451
TFR2
CENPK
CA3
GMNN
RFC3
JAZF1
CDCA4
FGFR1OP2
CDC27
E2F4
PSMD9
MPP1
IDH2
CPEB4
MCM7
LINC00570
CCDC34
TANGO2
BNIP3L
NAA50
LYL1
ANK1
NFE2
SLC38A5
YBX1
TSTA3
SOX6
TPGS2
SPTA1
PRDX6
ARL6IP6
USP15
DHFR
DCAF11
HNRNPAB
TMEM14C
NCOA4
SLC1A5
NARF
ACP1
METAP2
GABARAPL2
PDCD10
PARVB
CD59
TPM1
TRIM10
FAM178B
NUDT1
TXNL1
PA2G4
WDR34
TMOD1
DUT
SLIRP
CYB5A
PSMD2
HMGB1
CRLS1
DDT
DCUN1D1
HIST2H2AC
TALDO1
TFDP2
SMIM5
RBBP4
PPME1
EIF3J
DNMT1
ACSL6
EPRS
H2AFZ
DYNLL1
APOC1
SLBP
CALM2
CCT2
AKR1C3
RANBP1
TRIM58
HMGN2
SNRPG
RAN
REXO2
SRI
SYNGR1
HSP90AA1
EIF1AY
RETN
SYNGR1
RPL13
RPL10
